# Supplementary material for: Mapping the knowledge network of extracellular vesicles and angiogenesis in tumor-immune communication: a scientometric analysis
Source: Front Oncol. 2025 Jul 1;15:1568365. doi: 10.3389/fonc.2025.1568365 (PMC12259435; doi:10.3389/fonc.2025.1568365)
Supplement: Supplementary file 1 [file Table1.xlsx]

## Sheet: Table1
Supplementary Table 1: The top 10 journals.
RANK	Journal	N	（％）	IF（2023）	JCR division	Country
1	International Journal of Molecular Sciences	213	3.635	4.9	Q1	USA
2	Stem Cell Research & Therapy	144	2.457	4.63	Q1	UK
3	Scientific Reports	110	1.877	3.8	Q1	UK
4	Frontiers in Cell and Developmental Biology	100	1.706	5.201	Q1	Switzerland
5	Cells	94	1.604	4.366	Q2	Switzerland
6	Cancers	82	1.399	6.126	Q1	Switzerland
7	PLoS One	81	1.382	2.9	Q1	USA
8	Frontiers in Immunology	68	1.16	5.085	Q1	Switzerland
9	Frontiers in Oncology	61	1.041	4.848	Q2	Switzerland
10	Journal of Cellular and Molecular Medicine	55	0.939	4.486	Q2	UK

## Sheet: Table2
Supplementary Table 2: The top co-cited 10 journals.
RANK	Co-cited journal	N	IF（2023）	JCR division	Country
1	PLoS One	3493	2.9	Q1	USA
2	Proceedings of the National Academy of Sciences of the United States of America	3146	9.4	Q1	USA
3	Journal of Biological Chemistry	2865	4	Q2	USA
4	Nature	2712	50.5	Q1	UK
5	Scientific Reports	2555	3.8	Q1	UK
6	Cell	2490	38.637	Q1	USA
7	Journal of Clinical Investigation	2291	11.864	Q1	USA
8	Cancer Research	2288	12.5	Q1	USA
9	Blood	2180	21	Q1	USA
10	Nature Cell Biology	2125	17.3	Q1	UK

## Sheet: Table3
Supplementary Table 3: The top 10 countries/regions and institutions.
RANK	Country/region	N	Percent(％)	Centrality	Institution	N	Percent(％)	Country/region	Centrality
1	Peoples R China	2137	0.351134	0.12	Shanghai Jiao Tong University	141	0.0293444	CHINA	0.02
2	USA	939	0.154289	0.3	Nanjing Medical University	120	0.024974	CHINA	0.02
3	Italy	312	0.0512652	0.15	Central South University	110	0.0228928	CHINA	0.03
4	Germany	186	0.0305619	0.21	Huazhong University of Science and Technology	89	0.0185224	CHINA	0.03
5	Iran	182	0.0299047	0.04	Fudan University	88	0.0183143	CHINA	0.04
6	England	161	0.0264542	0.14	Sun Yat-Sen University	85	0.0176899	CHINA	0.02
7	Japan	159	0.0261255	0.1	Sichuan University	82	0.0170656	CHINA	0.04
8	South Korea	152	0.0249754	0.01	Zhejiang University	80	0.0166493	CHINA	0.04
9	France	129	0.0211962	0.23	Southern Medical University	76	0.0158169	CHINA	0.01
10	India	125	0.0205389	0.07	China Medical University	60	0.012487	CHINA	0.03

## Sheet: Table4
Supplementary Table 4: The top 10 authors and co-cited authors.
RANK	Author	Count	Citation	H-index	Co-cited author	co-citation	cluster
1	Camussi,Giovanni	48	3933	31	Thery, C	1349	1
2	Wang, Yang	28	2239	18	Valadi, H	909	1
3	Zhang, Wei	28	778	19	Raposo, G	796	1
4	RakJanusz	27	3747	35	Lai, Rc	668	2
5	Ochiya, Takahiro	25	2285	16	Zhang, Y	662	2
6	Zhang, Yu	25	723	36	Kalluri, R	621	1
7	Wang, Yan	23	625	14	Zhang, B	597	2
8	Zhu, Wei	20	2016	51	Thery, Clotilde	581	1
9	Deregibus, Maria Chiara	19	2439	40	Colombo, M	547	1
10	Grange, Cristina	19	1504	33	Peinado, H	539	1

## Sheet: Table5
Supplementary Table 5: The top 20 keywords.
RANK	Keyword	Occurrences	N（％）	Keyword	Occurrences	N（％）
1	exosomes	2016	17.18	inflammation	183	1.56
2	extracellular vesicles	1124	9.58	endothelial cells	182	1.559
3	angiogenesis	791	6.74	regenerative medicine	162	1.39
4	mirnas	586	4.99	stem cells	159	1.35
5	mesenchymal stem cells	494	4.21	wound healing	117	0.996
6	microvesicles	265	2.26	apoptosis	103	0.878
7	biomarkers	248	2.11	breast cancer	103	0.878
8	tumour microenvironment	234	1.99	hypoxia	102	0.869
9	cancer	220	1.87	myocardial infarction	96	0.818
10	metastasis	184	1.57	macrophages	92	0.784

## Sheet: Table6
Supplementary Table 6: The top 2 keywords with the highest centrality each year
RANK	Keyword	Occurrences	Centrality	Year	RANK	Keyword	Occurrences	Centrality	Year
1	paclitaxel	5	0.01	2023	21	cardiovascular disease	96	0.03	2013
2	safety	4	0.01	2023	22	cell derived exosm	144	0.02	2013
3	tumor microenvironment (tme)	8	0.01	2022	23	tumor microenvironment	232	0.03	2012
4	ncrna	8	0.01	2022	24	t cell	114	0.03	2012
5	classification	11	0.02	2021	25	metastasis	381	0.04	2011
6	neuroinflammation	20	0.01	2021	26	promote	235	0.02	2011
7	biomaterial	40	0.01	2020	27	biogenesis	194	0.02	2010
8	non-coding rna	39	0.01	2020	28	association	21	0.02	2010
9	noncoding rna	50	0.01	2019	29	tissue factor	63	0.04	2009
10	cardiac repair	33	0.01	2019	30	tumorigenesis	24	0.03	2009
11	skin	47	0.02	2018	31	multiple myeloma	38	0.01	2008
12	immunomodulation	42	0.02	2018	32	chemotherapy	34	0.01	2008
13	regenerative medicine	112	0.02	2017	33	membrane vesicle	110	0.04	2007
14	mesenchymal transition	45	0.02	2017	34	microparticle	144	0.03	2007
15	wound healing	169	0.02	2016	35	transplantation	143	0.04	2006
16	bone regeneration	64	0.02	2016	36	macrophage	185	0.02	2006
17	tgf beta	49	0.03	2015	37	vegf	139	0.05	2005
18	fibroblast	127	0.02	2015	38	tumor growth	113	0.03	2005
19	tissue	82	0.03	2014	39	bone marrow	168	0.04	2004
20	injury	135	0.02	2014	40	carcinoma cell	13	0.03	2004

## Sheet: Table7
Supplementary Table 7: The top 10 co-cited references.
Rank	ID	Title	Journal	Co-citation	Year	Type of article
1	Firdaus S Dhabhar	Effects of stress on immune function: the good, the bad, and the beautiful	Immunologic Research.	40	2014	Review
2	Timo Heidt	Chronic variable stress activates hematopoietic stem cells	Nature Medicine	27	2014	Article
3	K Vedhara	Chronic stress in elderly carers of dementia patients and antibody response to influenza vaccination	Lancet	26	1999	Article
4	Andrew H Miller	The role of inflammation in depression: from evolutionary imperative to modern treatment target	Nature Reviews Immunology	26	2016	Review
5	Steven W Cole	Sympathetic nervous system regulation of the tumour microenvironment	Nature Reviews Cancer	24	2015	Review
6	Heng Yang	Stress-glucocorticoid-TSC22D3 axis compromises therapy-induced antitumor immunity	Nature Medicine	24	2019	Article
7	Caroline P Le	Chronic stress in mice remodels lymph vasculature to promote tumour cell dissemination	Nature Communications	23	2016	Article
8	Firdaus S Dhabhar	Enhancing versus suppressive effects of stress on immune function: implications for immunoprotection and immunopathology	Neuroimmunomodulation	22	2009	Review
9	Eric S Wohleb	Stress-induced recruitment of bone marrow-derived monocytes to the brain promotes anxiety-like behavior	Journal of Neuroscience	19	2013	Article
10	Bai Cui	Stress-induced epinephrine enhances lactate dehydrogenase A and promotes breast cancer stem-like cells	Journal of Clinical Investigation	19	2019	Article

## Sheet: Table8
Supplementary Table 8: The top 10 journals of top100 cited articles.
RANK	Journal	N	IF（2023）	JCR division	Country
1	Blood	4	21	Q1	USA
2	Frontiers in Physiology	4	3.367	Q2	Switzerland
3	Angiogenesis	3	9.78	Q1	NETHERLANDS
4	Cancer Letters	3	9.1	Q1	NETHERLANDS
5	Cancer Research	3	12.5	Q1	USA
6	International Journal of Biological Sciences	3	8.2	Q1	AUSTRALIA
7	Journal of Biological Chemistry	3	4	Q2	USA
8	Journal of Experimental & Clinical Cancer Research	3	7.068	Q1	ITALY
9	Molecular Therapy	3	8.986	Q1	USA
10	PLoS One	3	2.9	Q1	USA
11	Proceedings of the National Academy of Sciences of the United States of America	3	9.4	Q1	USA
12	Stem Cells and Development	3	2.5	Q2	USA
13	Stem Cells Translational Medicine	3	6.429	Q1	USA
14	Theranostics	3	8.579	Q1	AUSTRALIA

## Sheet: Table9
Supplementary Table 9: The top 10 co-cited journals of top100 cited articles.
RANK	Co-cited journal	Citations	IF（2023）	JCR division	Country
1	Blood	221	21	Q1	USA
2	Cancer Research	191	12.5	Q1	USA
3	Proceedings of the National Academy of Sciences of the United States of America	137	9.4	Q1	USA
4	Journal of Biological Chemistry	131	4	Q2	USA
5	PLoS One	115	2.9	Q1	USA
6	Nature	108	50.5	Q1	UK
7	Nature Cell Biology	104	17.3	Q1	UK
8	Journal of Immunology	103	3.6	Q2	USA
9	Circulation Research	95	14.467	Q1	USA
10	Cell	86	38.637	Q1	USA

## Sheet: Table10
Supplementary Table 10: The top 20 keywords of top100 cited articles.
RANK	Keyword	Occurrences	N（％）		RANK	Keyword	Occurrences	N（％）
1	exosomes	53	8.04		11	micrornas	13	1.97
2	angiogenesis	50	7.59		12	therapy	13	1.97
3	expression	32	4.86		13	in-vitro	12	1.82
4	microvesicles	26	3.95		14	apoptosis	10	1.52
5	extracellular vesicles	17	2.58		15	mechanisms	9	1.37
6	growth	17	2.58		16	metastasis	9	1.37
7	mesenchymal stem cells	17	2.58		17	transplantation	9	1.37
8	cancer	16	2.43		18	vegf	9	1.37
9	hypoxia	14	2.12		19	activation	8	1.21
10	proliferation	14	2.12		20	endothelial growth-factor	8	1.21

[truncated: 1 more sheets: Table11]
